# Supplementary material for: Comparison of Staphylococcus pettenkoferi Isolated from Human Clinical Cases and Cat Carriers Regarding Antibiotic Susceptibility and Biofilm Production
Source: Int J Mol Sci. 2025 Feb 24;26(5):1948. doi: 10.3390/ijms26051948 (PMC11900592; doi:10.3390/ijms26051948)
Supplement: Supplementary file 1 [file ijms-26-01948-s001.zip]

Archive with 4 entries (4 files):
- ijms-3417408-supplementary.pdf
- Supplementary Materials Figure S4.pdf
- Supplementary Materials Figure S5.pdf
- Supplementary Materials Tables S4 and S5.xlsx
