# Supplementary material for: Comparison of Staphylococcus pettenkoferi Isolated from Human Clinical Cases and Cat Carriers Regarding Antibiotic Susceptibility and Biofilm Production
Source: Int J Mol Sci. 2025 Feb 24;26(5):1948. doi: 10.3390/ijms26051948 (PMC11900592; doi:10.3390/ijms26051948)
Supplement: Supplementary file 1 [file ijms-26-01948-s001.zip › Supplementary Materials Tables S4 and S5.xlsx]

## Sheet: Table S4
Table S4:	Growth of bacterial strains at 37°C over a 24-hour period. The table shows the optical density (OD) measurements at 600 nm for each bacterial strain at various time points. The values are reported as the mean OD at each time point. with the standard deviation (SD) and generation time (GT) ± SD (in hours) for each strain.
	S. pettenkoferi H1			S. pettenkoferi H2			S. pettenkoferi H3			S. pettenkoferi H4			S. pettenkoferi H5			S. pettenkoferi H6			S. pettenkoferi H7			S. pettenkoferi H8			S. pettenkoferi H9			S. pettenkoferi H10			S. pettenkoferi C1			S. pettenkoferi C2			S. pettenkoferi DSM 19554			S. aureus ATCC 43300
Time [h]	Mean OD 600	SD	GT±SD [h]	Mean OD 600	SD	GT±SD [h]	Mean OD 600	SD	GT±SD [h]	Mean OD 600	SD	GT±SD [h]	Mean OD 600	SD	GT±SD [h]	Mean OD 600	SD	GT±SD [h]	Mean OD 600	SD	GT±SD [h]	Mean OD 600	SD	GT±SD [h]	Mean OD 600	SD	GT±SD [h]	Mean OD 600	SD	GT±SD [h]	Mean OD 600	SD	GT±SD [h]	Mean OD 600	SD	GT±SD [h]	Mean OD 600	SD	GT±SD [h]	Mean OD 600	SD	GT±SD [h]
0h	0.0850333333333333	0.00110151410945722	1.6104 ±0.4304	0.0686333333333333	0.00208166599946613	1.8833 ±0.3680	0.0983	0.0011	1.8298 ±0.3788	0.0640666666666667	0.00160416125540213	1.7800 ±0.3894	0.0749333333333333	0.0014047538337137	1.7201 ±0.4029	0.0643666666666667	0.00118462370959446	1.6626 ±0.4169	0.103033333333333	0.000404145188432734	1.8850 ±0.3677	0.0680333333333333	0.000665832811847937	1.6577 ±0.4181	0.0640666666666667	0.00160416125540213	1.6479 ±0.4206	0.0821666666666667	0.00159478316185409	1.6057 ±0.4316	0.0749333333333333	0.0014047538337137	1.5009 ±0.4618	0.0653333333333333	0.0000577350269189642	1.4550 ±0.4763	0.0705666666666667	0.000665832811847937	1.9082 ±0.3632	0.0580333333333333	0.00431547602627258	1.3785 ±0.5028
1H	0.0902	0.00183575597506858		0.0705666666666667	0.00215019378971602		0.1082	0.000655743852430198		0.0723333333333333	0.000808290376865478		0.0906666666666667	0.00280059517483933		0.0659	0.000964365076099299		0.126033333333333	0.00115902257671424		0.0724666666666667	0.000702376916856848		0.0651666666666667	0.00176162803489651		0.0815666666666667	0.00055075705472861		0.0772333333333333	0.00155349069303081		0.0667	0		0.0749333333333333	0.000635085296108591		0.0621	0.00124899959967968
2H	0.1093	0.00292061637330205		0.0747666666666667	0.0019731531449265		0.139366666666667	0.000208166599946617		0.0803	0.00271845544381364		0.105566666666667	0.00188767935130237		0.0719666666666667	0.000702376916856848		0.182	0.00345108678534749		0.0836666666666667	0.000850490054811542		0.0682666666666667	0.0018147543451755		0.0906666666666667	0.000378593889720021		0.0925	0.00153948043183406		0.0737666666666667	0.0000577350269189642		0.0848	0.00185202591774522		0.0753	0.00210713075057055
3H	0.1662	0.00989292676612942		0.0812	0.00240208242989287		0.2036	0.00127671453348036		0.0966	0.00305122926047847		0.147333333333333	0.00316596483450675		0.0866	0.0013228756555323		0.2528	0.004592385001282		0.107066666666667	0.00179536440126603		0.0760666666666667	0.00206478408879314		0.124333333333333	0.00112398102000582		0.133433333333333	0.00207444771766688		0.0926	0.000655743852430205		0.106466666666667	0.00752949754853094		0.1245	0.000854400374531757
4H	0.2556	0.00833726573883788		0.0933333333333333	0.00561278302924078		0.272366666666667	0.00389401249783989		0.127733333333333	0.00266520793435209		0.220433333333333	0.00123423390543824		0.1187	0.00356791255498226		0.351533333333333	0.010109566426575		0.1627	0.00409267638593622		0.0922	0.00331511689085015		0.1914	0.00650230728280355		0.211666666666667	0.00410162569395763		0.148266666666667	0.00332465537061111		0.151566666666667	0.019867645389762		0.199666666666667	0.00128582010146573
5H	0.370866666666667	0.0254230866208911		0.120666666666667	0.0121697712933865		0.349866666666667	0.0051926229723843		0.1885	0.00359304884464433		0.300933333333333	0.00539104195247387		0.180133333333333	0.00482113402980392		0.4717	0.0227571966639127		0.245266666666667	0.00371662929727103		0.128733333333333	0.00758309523435736		0.268833333333333	0.0137077836769236		0.307666666666667	0.00790021096764722		0.2388	0.00958175349296777		0.218	0.0231337415910181		0.301066666666667	0.0050342162581015
6H	0.486866666666667	0.050536851240786		0.174433333333333	0.0163714181833259		0.422466666666667	0.00255799400572661		0.249566666666667	0.00665757713686694		0.391633333333333	0.0183750736959973		0.251	0.00461627555503352		0.574633333333333	0.0363788858176461		0.341066666666667	0.00775005376325437		0.195966666666667	0.00916642423921855		0.351633333333333	0.0137001216539611		0.412233333333333	0.00440037877157563		0.339366666666667	0.00941134067672257		0.2951	0.027034977344174		0.4462	0.00700214252925489
7H	0.5891	0.0924170438826086		0.241066666666667	0.0185000900898707		0.4807	0.00405955662603686		0.3104	0.00956922149393562		0.4697	0.0426187752053012		0.3184	0.00647842573469822		0.647066666666667	0.0503172270036151		0.437833333333333	0.0172018409867471		0.2701	0.0105513032370414		0.423166666666667	0.00698665394400876		0.4856	0.0308154182188073		0.430866666666667	0.000838649708360612		0.3801	0.0394490811046341		0.6249	0.0103590540108641
8H	0.6191	0.115429632244065		0.3191	0.0233540146441677		0.517033333333333	0.00661991943556215		0.3579	0.0193256306494769		0.507733333333333	0.0657766169191859		0.365333333333333	0.0107374733216588		0.7043	0.0628370113866024		0.530366666666667	0.0433947385443596		0.333566666666667	0.0208979265319167		0.4867	0.00521152568831813		0.543533333333333	0.049077218068401		0.491766666666667	0.017362123526036		0.466533333333333	0.0621240962375578		0.7566	0.00861858457056609
9H	0.608666666666667	0.114757192948126		0.396	0.0304379697089014		0.5452	0.019192967462068		0.3956	0.0240399667221067		0.524466666666667	0.0676324133336474		0.399366666666667	0.0170412245256417		0.7549	0.0718022980133645		0.588333333333333	0.0725159522679895		0.3752	0.030607842132369		0.540133333333333	0.0186615469169449		0.585066666666667	0.0624733809980973		0.5433	0.0364695763616749		0.5517	0.0915831316345974		0.8592	0.014078707327024
10H	0.600466666666667	0.10922922380633		0.466633333333333	0.0427715247955147		0.568766666666667	0.0287613166133495		0.426633333333333	0.02145328257711		0.541133333333333	0.0662133168881709		0.430766666666667	0.0225704083554843		0.805166666666667	0.0739795467229513		0.624666666666667	0.0923596412581455		0.405366666666667	0.034691833813354		0.579366666666667	0.0293329734826412		0.618633333333333	0.0685737802176115		0.583233333333333	0.0505788822863181		0.6059	0.090910560442668		0.947866666666667	0.00495412286215567
11H	0.598966666666667	0.0964177023856788		0.5219	0.0593621933557041		0.605	0.0657967324416646		0.457	0.0206356487661522		0.554766666666667	0.0626677216223259		0.457266666666667	0.0256035804787796		0.854533333333333	0.0694862816197077		0.652733333333333	0.103887310742618		0.430033333333333	0.0354639723287346		0.6105	0.0351516713685139		0.6504	0.0738313618999406		0.616233333333333	0.0628656769098476		0.678266666666667	0.130097130380856		1.01017	0.00133166562369586
12H	0.609666666666667	0.0870968617880882		0.562466666666667	0.0703932051645138		0.6507	0.115547263057158		0.4896	0.0202457402927134		0.5695	0.0567056434581251		0.4823	0.0254847012931307		0.906033333333333	0.0713916194894984		0.692533333333333	0.108311233643299		0.453733333333333	0.0339388175005154		0.644466666666667	0.0347448317499644		0.680666666666667	0.0752865415152907		0.644166666666667	0.137000194647065		0.7169	0.133097595770923		1.0561	0.00663023378170034
13H	0.625133333333333	0.079923234001968		0.593	0.0717338832073101		0.707633333333333	0.175967449641499		0.517666666666667	0.0178679414968074		0.585566666666667	0.0522567061087219		0.5048	0.0230128225126781		0.945833333333333	0.0925447099154421		0.738933333333333	0.111096459589554		0.4766	0.0343157398288302		0.6782	0.0369089420059693		0.702	0.08499435275358		0.668533333333333	0.0742116118497175		0.7518	0.135738093400489		1.08683	0.000416333199893181
14H	0.643966666666667	0.0767096039185012		0.6269	0.0687034933609638		0.757366666666667	0.222338150872344		0.550733333333333	0.0139155787997961		0.6025	0.0476578430061622		0.5348	0.0234757321504563		0.985266666666667	0.122777861739539		0.7952	0.119887447216129		0.501	0.0318840085309223		0.705033333333333	0.0649160483496441		0.710633333333333	0.0914145684961294		0.682666666666667	0.0846667782151502		0.7836	0.131038658418041		1.1135	0.00364965751817891
15H	0.671833333333333	0.0845290679786151		0.6627	0.064710663727086		0.807466666666667	0.255786186752399		0.580866666666667	0.01805805452792		0.623033333333333	0.0441017384389021		0.562433333333333	0.0264027145069089		1.02637	0.152193834741534		0.859866666666667	0.144434771898367		0.526766666666667	0.0295014123955678		0.713	0.074467979695974		0.7182	0.0950566673095569		0.6813	0.0906718809775126		0.817866666666667	0.12066769796981		1.15103	0.00568887803818406
16H	0.697833333333333	0.0915917754677423		0.710733333333333	0.0899880732838154		0.855833333333333	0.271899472844898		0.6061	0.0212774528550764		0.643033333333333	0.0437632646557971		0.589333333333333	0.0274656755484612		1.06117	0.175076278614018		0.911833333333333	0.174636031028346		0.555433333333333	0.03040350856946		0.711933333333333	0.0739110501436242		0.7269	0.0965742719361639		0.681533333333333	0.0828338296430473		0.8535	0.111466048642625		1.1793	0.00410365690573663
17H	0.727633333333333	0.101700262208774		0.768366666666667	0.130000474358109		0.8948	0.276359675061323		0.633466666666667	0.0194114227539697		0.6644	0.0437733937455163		0.615033333333333	0.0255601904009582		1.09007	0.192791839384693		0.945166666666667	0.205530443811454		0.583466666666667	0.0313257614964641		0.716766666666667	0.0757154101443909		0.742566666666667	0.0947889409864527		0.682666666666667	0.0717934073110714		0.891166666666667	0.0997093944086179		1.2248	0.00277848879788991
18H	0.7655	0.115118764760572		0.8298	0.182905549396403		0.939533333333333	0.272078781483109		0.6588	0.0205277860472093		0.688566666666667	0.0494817474765527		0.641	0.0216266039867566		1.1228	0.201147508063113		0.975633333333333	0.228116512627502		0.6059	0.0347561505348341		0.722933333333333	0.0787864413039029		0.763033333333333	0.0993531747521618		0.686466666666667	0.0655687679717517		0.932233333333333	0.0997000668672461		1.26547	0.00295691280448603
19H	0.803	0.123199715908763		0.885966666666667	0.224590390117951		0.984933333333333	0.266143501392263		0.6812	0.0347682326269254		0.7137	0.0590607314550032		0.672	0.0183665456741326		1.15153	0.205193989515613		1.0029	0.244859388221077		0.6287	0.0445820591718213		0.738033333333333	0.0811678713120736		0.791033333333333	0.0998089341358442		0.698433333333333	0.0578097165996641		0.972766666666667	0.105990581342558		1.2831	0.000360555127546452
20H	0.833366666666667	0.137750511190824		0.927033333333333	0.254804578713439		102873333333333	0.257188381023197		0.696633333333333	0.0384468897745102		0.735333333333333	0.0706500058976172		0.6965	0.0189272290629136		1.1754	0.206521209564538		1.0236	0.252552311412903		0.649533333333333	0.0553723155857998		0.7535	0.0845574952325339		0.823233333333333	0.103407075837842		0.7061	0.055818903608007		1.0095	0.115808980653488		1.3053	0.000264575131106556
21H	0.870633333333333	0.154192131230272		0.965033333333333	0.27464603280101		10738	0.258413389745965		0.712633333333333	0.0429204302556875		0.7598	0.080500186335188		0.7215	0.0229144059490968		1.20573	0.20128701729951		1.05333	0.261252681006977		0.6704	0.0593394472505448		0.767	0.0883724504582735		0.859433333333333	0.105425155125963		0.725966666666667	0.0522196642399519		1.04733	0.126326336657616		1.3213	0.00621932472218648
22H	0.909533333333333	0.15844040940787		0.9998	0.283676505900647		11193	0.240841711503635		0.737133333333333	0.0504529814117395		0.7892	0.0934792490342108		0.746366666666667	0.0328111769574519		1.2303	0.189150495637733		1.07447	0.260628976388531		0.694133333333333	0.0709260412918524		0.796133333333333	0.093547652740907		0.908933333333333	0.107339896279685		0.749933333333333	0.0499395968479262		1.0837	0.134885284593984		1.33263	0.00293655126523162
23H	0.9545	0.152305909274723		103273333333333	0.282508784524187		11506	0.213180017825311		0.766266666666667	0.0498286396897741		0.826566666666667	0.0959997048606574		0.7902	0.035230526535943		1.2488	0.183361637209096		1.09453	0.254554224740689		0.724	0.082542413340054		0.8323	0.101847876757446		0.969233333333333	0.109127555334722		0.786433333333333	0.0524843151173101		1.1172	0.14325588993127		1.34567	0.00374210279566632
24H	10035	0.151948379392477		10684	0.2715253763463		119116666666667	0.195242473179719		0.810933333333333	0.0611401940897584		0.874166666666667	0.0971083072313246		0.838066666666667	0.0450366887474366		1.27277	0.174619653342152		1.12207	0.246719077765246		0.760333333333333	0.0940152292627828		0.872666666666667	0.107023751257996		1.033	0.108714626430853		0.8238	0.0606076727815862		1.15437	0.147411544097921		1.36093	0.00259293913027922

## Sheet: Table S5
Table S5:	Growth of bacterial strains at 39°C over a 24-hour period. The table shows the optical density (OD) measurements at 600 nm for each bacterial strain at various time points. The values are reported as the mean OD at each time point. with the standard deviation (SD) and generation time (GT) ± SD (in hours) for each strain.
	S. pettenkoferi H1			S. pettenkoferi H2			S. pettenkoferi H3			S. pettenkoferi H4			S. pettenkoferi H5			S. pettenkoferi H6			S. pettenkoferi H7			S. pettenkoferi H8			S. pettenkoferi H9			S. pettenkoferi H10			S. pettenkoferi C1			S. pettenkoferi C2			S. pettenkoferi DSM 19554			S. aureus ATCC 43300
Time [h]	Mean OD 600	SD	GT±SD [h]	Mean OD 600	SD	GT±SD [h]	Mean OD 600	SD	GT±SD [h]	Mean OD 600	SD	GT±SD [h]	Mean OD 600	SD	GT±SD [h]	Mean OD 600	SD	GT±SD [h]	Mean OD 600	SD	GT±SD [h]	Mean OD 600	SD	GT±SD [h]	Mean OD 600	SD	GT±SD [h]	Mean OD 600	SD	GT±SD [h]	Mean OD 600	SD	GT±SD [h]	Mean OD 600	SD	GT±SD [h]	Mean OD 600	SD	GT±SD [h]	Mean OD 600	SD	GT±SD [h]
0h	0.0614333333333333	0.00145716619962629	1.8331 ±0.3781	0.0668333333333333	0.00135769412362775	1.7947 ±0.3862	0.0635	0.00494873721266345	1.6753 ±0.4137	0.0650333333333333	0.00217332310836041	1.7792 ±0.3895	0.0594	0.002151743479135	1.6113 ±0.4301	0.0653666666666667	0.00153079500042734	1.6268 ±0.4260	0.0603666666666667	0.00352325606979302	1.4401 ±0.4813	0.0628	0.000264575131106459	1.4777 ±0.4690	0.0648333333333333	0.000577350269189626	1.5976 ±0.4338	0.0648666666666667	0.00279344470740578	1.3587 ±0.5101	0.0637666666666667	0.000305505046330391	1.3259 ±0.5227	0.0695	0.00307896086366813	1.3817 ±0.5016	0.0613	0.000953939201416945	1.7293 ±0.4008	0.0649	0.00112694276695846	1.1489 ±0.6033
1H	0.0606	0.000754983443527075		0.0692333333333333	0.00188237438713273		0.0646666666666667	0.00575007246331151		0.0660666666666667	0.00179536440126603		0.0586	0.000754983443527076		0.0655	0.000964365076099294		0.0609	0.0031224989991992		0.0643666666666667	0.00126622799421484		0.0675333333333333	0.000472581562625259		0.0662666666666667	0.00316438514301489		0.0640333333333333	0.00072341781380702		0.0755	0.0105886731935593		0.0633	0.0026		0.0631666666666667	0.00120554275466834
2H	0.0621666666666667	0.000568624070307731		0.0730333333333333	0.00277368587502863		0.0668666666666667	0.00661236215987398		0.0683333333333333	0.00137961347243833		0.0603333333333333	0.000321455025366431		0.0706	0.000556776436282997		0.0641666666666667	0.00341223289552945		0.0671666666666667	0.00168621864932556		0.0722333333333333	0.00109696551146029		0.0687	0.00487749935930288		0.0685666666666667	0.00120968315410828		0.0905	0.00893700173436259		0.0657333333333333	0.00105987420637231		0.0746333333333333	0.000907377172587745
3H	0.0645	0.00081853527718724		0.0795666666666667	0.00386824680357049		0.0696666666666667	0.00600527545857252		0.0741	0.00103923048454133		0.0641	0.000173205080756885		0.0813333333333333	0.000650640709864776		0.0701333333333333	0.00414045086111807		0.0729333333333333	0.00200333056017556		0.0814333333333333	0.00220302821891444		0.0743333333333333	0.00519358578761662		0.0796666666666667	0.00118462370959446		0.131433333333333	0.00468009971403744		0.0698333333333333	0.000472581562625261		0.123433333333333	0.00176729548557488
4H	0.0687666666666667	0.00168621864932557		0.0940333333333333	0.006177647880329		0.0777	0.0057157676649773		0.0861333333333333	0.000404145188432736		0.0719	0.001		0.105633333333333	0.000461880215351698		0.0878	0.0057818682101895		0.0855666666666667	0.0032316146634977		0.101233333333333	0.00350190424388408		0.0881333333333333	0.00361985266735172		0.111366666666667	0.00381881307912986		0.217	0.00206639783197718		0.0768	0.00177763888346312		0.2256	0.0013
5H	0.0774666666666667	0.00361432335760559		0.1277	0.0135236829303263		0.0955333333333333	0.00592143000746723		0.110033333333333	0.00237135685491099		0.0892333333333333	0.00390683162336609		0.161666666666667	0.00220075744536587		0.138333333333333	0.0113072248289902		0.119266666666667	0.00822820353013545		0.143366666666667	0.00758836829188815		0.1223	0.00697208720542134		0.187866666666667	0.00119303534454489		0.326466666666667	0.00449592408002328		0.0906	0.00735119037979564		0.3672	0.00242487113059642
6H	0.0964	0.00838093073590278		0.1879	0.0164319810126473		0.136433333333333	0.00810020575870349		0.162433333333333	0.0053575491909392		0.1306	0.012087596948939		0.242533333333333	0.00280416357107308		0.223766666666667	0.00932755773679977		0.1907	0.0100503731274018		0.221333333333333	0.00415010040039194		0.203666666666667	0.0170740543906049		0.2895	0.00322335229225724		0.4292	0.00413884041731499		0.122333333333333	0.0229617798380991		0.574766666666667	0.000404145188432753
7H	0.1397	0.0197729613361277		0.261733333333333	0.024215972690217		0.2063	0.0105815877825589		0.230833333333333	0.00294844591833279		0.200766666666667	0.0195837517685793		0.322	0.00817067928632622		0.321433333333333	0.00770540935533819		0.284033333333333	0.0117717175184139		0.2997	0.0121749743326218		0.2882	0.0200980098517241		0.391066666666667	0.0021571586249818		0.5217	0.0192533114034963		0.1826	0.0289539289216507		0.7457	0.00798686421569814
8H	0.2039	0.0276219115920676		0.3361	0.0364020603812476		0.272033333333333	0.0147696761417891		0.288666666666667	0.0115595559314938		0.270633333333333	0.0273834499896075		0.3778	0.0175450847817843		0.416966666666667	0.00705502185208049		0.373	0.0204985365331284		0.360666666666667	0.0251766426144019		0.3517	0.0138567672997709		0.482666666666667	0.015865160992985		0.5787	0.0425620723179675		0.249466666666667	0.0379666081357465		0.848133333333333	0.00858855828025481
9H	0.272133333333333	0.0362513907779182		0.402433333333333	0.051198567688299		0.329266666666667	0.0180721701334769		0.333333333333333	0.0188000886522733		0.331533333333333	0.0433001539643144		0.412	0.0206065523559857		0.499433333333333	0.00816843518266097		0.4506	0.0365583095889293		0.396266666666667	0.0338569539878187		0.394533333333333	0.0136096779290817		0.556033333333333	0.0452948488609175		0.616233333333333	0.0574270261578402		0.326433333333333	0.0501613729211366		0.9107	0.00884533775499836
10H	0.331133333333333	0.0480042012050335		0.466366666666667	0.072140303113678		0.3715	0.0210587274069446		0.369933333333333	0.019967557019659		0.3776	0.0514551260808872		0.441833333333333	0.0218195630875886		0.586966666666667	0.0089912920836403		0.510366666666667	0.0551126422278349		0.4246	0.0328756748980152		0.442366666666667	0.0116693330286411		0.606433333333333	0.0727788659799896		0.6436	0.0633396400368671		0.406733333333333	0.0637888966304743		0.955566666666667	0.0157944082932325
11H	0.373733333333333	0.0571315441182306		0.5223	0.0999348287635497		0.4034	0.0217504022951301		0.399833333333333	0.018123557413856		0.413366666666667	0.0545877580903753		0.4664	0.0242501546386821		0.668166666666667	0.0218879723440371		0.552933333333333	0.0741230283605124		0.448733333333333	0.0323150635669079		0.488633333333333	0.00568887803818408		0.642766666666667	0.0976156408232478		0.6676	0.0674361920633116		0.482066666666667	0.0822755330176191		1.006	0.021484645680113
12H	0.406366666666667	0.0552204974020819		0.567766666666667	0.115878916690368		0.4337	0.0231454099121186		0.426866666666667	0.0156142029362159		0.443233333333333	0.0543049107662773		0.4857	0.0257210030908594		0.735233333333333	0.0376671386401108		0.5907	0.0895693585999141		0.4715	0.0297		0.5374	0.0266022555434684		0.669833333333333	0.11470110432482		0.6897	0.149461566966226		0.5502	0.101586859386438		1.05883333333333	0.0254610159524975
13H	0.433666666666667	0.0480298171278356		0.6099	0.129092679885422		0.461266666666667	0.0221815989805364		0.4572	0.0147959453905453		0.466633333333333	0.0538358926120235		0.523733333333333	0.0378028217641684		0.790433333333333	0.0553528981475526		0.632666666666667	0.0988203589010551		0.492033333333333	0.0281810811242802		0.570166666666667	0.031993957762886		0.693733333333333	0.124533904352724		0.701433333333333	0.0880857158302836		0.607933333333333	0.113621755545905		1.06333333333333	0.000723417813807072
14H	0.455166666666667	0.045965893152786		0.6435	0.127420838170215		0.4927	0.0153567574702474		0.487	0.0148616957309723		0.484933333333333	0.0511335832240743		0.6951	0.274551488795818		0.8383	0.0599943330657155		0.679666666666667	0.106364577436914		0.5167	0.0202170719937384		0.610466666666667	0.0334097790075501		0.711433333333333	0.133025348461613		0.696166666666667	0.0837500049751235		0.657466666666667	0.120353327055522		1.07116666666667	0.00536873666082942
15H	0.4698	0.0425596052613273		0.671466666666667	0.116281999180154		0.5254	0.0144041660640247		0.511166666666667	0.0107546888998861		0.499466666666667	0.048146893288491		0.757733333333333	0.353507486955133		0.867333333333333	0.0610764548196221		0.7178	0.105635079400737		0.5352	0.0189074059563971		0.630733333333333	0.0453353430927056		0.713833333333333	0.143216351487298		0.683666666666667	0.075036013575703		0.6845	0.126414081494112		1.0817	0.00694622199472485
16H	0.4982	0.0368088304622681		0.7256	0.111031121763225		0.5729	0.0446510918119591		0.546633333333333	0.00974901704446825		0.521166666666667	0.0412816343345722		0.7881	0.365037272069579		0.921966666666667	0.0565464705647782		0.778033333333333	0.0963258186227002		0.567933333333333	0.0185906786679059		0.6532	0.0613092978266755		0.723466666666667	0.150253297246129		0.6864	0.0684105985940788		0.7301	0.126890228150161		1.10693333333333	0.00240901086202061
17H	0.4982	0.0368088304622681		0.7774	0.118273073858761		0.619933333333333	0.0769701457276347		0.546633333333333	0.00974901704446825		0.521166666666667	0.0412816343345722		0.7789	0.320703804155798		0.955033333333333	0.0668030937407343		0.8258	0.0876209449846325		0.5955	0.021579851714041		0.6532	0.0613092978266755		0.724833333333333	0.150634070957846		0.6896	0.0574905209578078		0.7612	0.11597322966961		1.13673333333333	0.00295014123955674
18H	0.538866666666667	0.0352973558971962		0.838433333333333	0.14527327122817		0.676433333333333	0.11891426883824		0.596933333333333	0.0093221957356265		0.556066666666667	0.0319174455953689		0.774166666666667	0.287113380623985		0.9914	0.0944043960840808		0.875466666666667	0.11204554133625		0.6177	0.0240763369306878		0.6723	0.0664060238231442		0.729366666666667	0.14640185563487		0.695766666666667	0.045739078842205		0.798033333333333	0.101195668550256		1.18303333333333	0.00736636500136484
19H	0.568766666666667	0.0384806877970409		0.904266666666667	0.190926748606195		0.735833333333333	0.167959231164391		0.620433333333333	0.0105571460789995		0.5822	0.0327578998105801		0.782166666666667	0.270882157650395		1.0292	0.132522186821679		0.921633333333333	0.152648823556991		0.6371	0.0269779539624506		0.684966666666667	0.0700895379734617		0.7389	0.144223403093949		0.712033333333333	0.0408238084129037		0.8362	0.0789105189439279		1.19896666666667	0.00801082600818003
20H	0.5991	0.0477716443091506		0.950466666666667	0.234381192362641		0.796333333333333	0.207279167629874		0.6436	0.0136484431346583		0.606	0.0299421108140358		0.783833333333333	0.253207154980529		1.06293333333333	0.166974139714308		0.959	0.190522754546537		0.660366666666667	0.0323636112529674		0.6999	0.0739835792591842		0.758466666666667	0.146792517974635		0.7328	0.0306587670984965		0.8749	0.0604091880428797		1.20713333333333	0.00790337480658313
21H	0.629633333333333	0.0577323421777892		0.9901	0.268480855928314		0.850533333333333	0.240472999177316		0.665833333333333	0.02506976931153		0.6286	0.0331615741484025		0.782333333333333	0.234806821309206		1.09473333333333	0.194405718365827		0.9917	0.220015340374257		0.679666666666667	0.0352406488778696		0.7117	0.0749178216447862		0.784933333333333	0.15241119818876		0.760066666666667	0.027198222981168		0.921066666666667	0.0509788518243922		1.22306666666667	0.00861239416964494
22H	0.661333333333333	0.0715488877155567		1.02293333333333	0.28674431700268		0.908266666666667	0.259105120237585		0.691766666666667	0.0227939319410525		0.651	0.0399298134230552		0.802166666666667	0.233764717896721		1.1265	0.212917542724877		1.02	0.241704282130044		0.706166666666667	0.0351006172785226		0.7299	0.0770897528858408		0.821466666666667	0.155286101545932		0.795466666666667	0.0283593605945786		0.965366666666667	0.0630343028305488		1.23756666666667	0.0127304097865439
23H	0.690766666666667	0.0886000188111342		1.0458	0.297625620536942		0.958233333333333	0.264443440707712		0.715833333333333	0.0221134197566395		0.6693	0.0467733898707374		0.828966666666667	0.211970194445666		1.1536	0.221581835898162		1.0445	0.258134984068413		0.733733333333333	0.0396845477904619		0.746433333333333	0.0845388273714116		0.865166666666667	0.16576034909873		0.829466666666667	0.032380910013977		1.00873333333333	0.0823472120556206		1.26063333333333	0.0234291129437999
24H	0.725366666666667	0.104997968234311		1.06923333333333	0.297323163129503		1.0036	0.257755135739329		0.748166666666667	0.0250899050084558		0.6919	0.0550653248424088		0.8804	0.183096449992893		1.18086666666667	0.224781345607978		1.06996666666667	0.265452374887348		0.7753	0.0416560919914453		0.769066666666667	0.097142181020056		0.919966666666667	0.178855593519837		0.866966666666667	0.0419048127705276		1.0569	0.100858167740645		1.26576666666667	0.0175046660446104
